# Supplementary material for: Surface-Enhanced Raman Scattering Combined with Machine Learning for Rapid and Sensitive Detection of Anti-SARS-CoV-2 IgG
Source: Biosensors (Basel). 2024 Oct 29;14(11):523. doi: 10.3390/bios14110523 (PMC11591781; doi:10.3390/bios14110523)
Supplement: Supplementary file 1 [file biosensors-14-00523-s001.zip]

Archive with 1 entries (1 files):
- biosensors-3239079-supplementary.pdf
